# Supplementary material for: miR-504 suppresses mesenchymal phenotype of glioblastoma by directly targeting the FZD7-mediated Wnt–β-catenin pathway
Source: J Exp Clin Cancer Res. 2019 Aug 16;38:358. doi: 10.1186/s13046-019-1370-1 (PMC6697940; doi:10.1186/s13046-019-1370-1)
Supplement: Supplementary file 1 — Table S1. The annotated gene sets involved in this study. (XLSX 31 kb) [file 13046_2019_1370_MOESM1_ESM.xlsx]

## Sheet: Sheet1
			GO:0072089	GO:0060828	GO:0007158	GO:2000047	GO:0060231	GO:2000036	GO:0097150
VERHAAK_GLIOBLASTOMA_MESENCHYMAL	VERHAAK_GLIOBLASTOMA_PRONEURAL	HALLMARK_EPITHELIAL_MESENCHYMAL_TRANSITION	GO_STEM_CELL_PROLIFERATION	GO_REGULATION_OF_CANONICAL_WNT_SIGNALING_PATHWAY	GO_NEURON_CELL_CELL_ADHESION	GO_REGULATION_OF_CELL_CELL_ADHESION_MEDIATED_BY_CADHERIN	GO_MESENCHYMAL_TO_EPITHELIAL_TRANSITION	GO_REGULATION_OF_STEM_CELL_POPULATION_MAINTENANCE	GO_NEURONAL_STEM_CELL_POPULATION_MAINTENANCE
ACPP	ABAT	COL3A1	ABCB1	AES	NRXN3	MAD2L2	WT1	HNF1B	PROX1
ACSL1	ACTR1A	COL5A2	ARIH2	ANKRD10	TNR	FOXA1	BASP1	PAX2	MMP24
ADAM12	ALCAM	COL5A1	ARTN	ANKRD6	NRXN1	EPCAM	BMP4	YAP1	FOXO1
AIM1	AMOTL2	FBN1	ASCL1	APC	CEL	FAM116A	FZD7	KDM3A	PCM1
ALDH3B1	ARHGAP33	COL1A1	ASPM	APC2	RET	SERPINF2	TCF15	HMGA2	IGF2BP1
ALOX5	ARHGEF9	FN1	BMP2	APOE	NCAM2	C13orf15	PAX8	CNOT3	ASPM
AMPD3	ASCL1	COL6A3	BMP4	ARNTL	ASTN1	WNT5A	GDNF	BMP7	DLL1
ANXA1	ATAD5	SERPINE1	BMP7	ASPM	CDK5R1	WNT3A	SIX2	TAL1	HOOK3
ANXA2	ATAT1	COL1A2	CD34	AXIN1	NRXN2	PLG	WNT4	CNOT2	NOTCH1
ANXA4	ATP1A3	COL4A1	CTC1	AXIN2	NLGN3	FOXA2	SALL1	ZNF706	PRRX1
ARHGAP29	BAI3	COL4A2	CTNNB1	BAMBI	CNTN4	FLOT1	CITED1	SAV1	JAG1
ARPC1B	BCAN	VCAN	DAGLA	BICC1	NLGN1		PAX2	PAX8	SRRT
ARSJ	BCL7A	IGFBP3	DAGLB	BIRC8	NINJ2		GREM1	KDM2B	HES5
ASL	BCOR	TGFBI	DCT	BMP2	NLGN2		SMO	ELAVL1	HES1
BATF	BEX1	SPARC	DOCK7	BTRC	NLGN4X		GATA3	SMO	SS18
BDKRB2	C1orf106	LUM	EML1	C1orf187	NLGN4Y			CNOT1	FOXO3
BLVRB	C1orf61	LAMC1	ETV6	CAPRIN2				NODAL	FUT10
BNC2	C1QL1	LOX	FGF13	CAV1					SOX2
C1orf38	CA10	LAMC2	FGF4	CCNY					CDH2
C1orf54	CAMSAP2	CTGF	FGF7	CDH2
C5AR1	CASK	TAGLN	FGFR1	CDK14
CASP1	CBX1	COL7A1	FGFR2	CHD8
CASP4	CDC25A	LOXL2	FRS2	COL1A1
CASP5	CDC7	COL6A2	FZD9	CSNK1A1
CASP8	CDK5R1	ITGAV	GPC3	CSNK1D
CAST	CDKN1B	THBS2	HAND2	CSNK1E
CCDC109B	CELF3	COL16A1	HHIP	CTDNEP1
CCR5	CHD7	NNMT	ID4	CTHRC1
CD14	CKB	TPM1	KCNA1	CTNND1
CD2AP	CLASP2	CDH2	LEF1	CTNND2
CD4	CLGN	MMP2	MECOM	CUL3
CDCP1	CNTN1	COL11A1	MSX1	CYLD
CEBPB	CRB1	THBS1	NDE1	DAB2
CHI3L1	CRMP1	FAP	NES	DAB2IP
CLCF1	CSNK1E	BGN	NEUROD4	DACT1
CLEC2B	CSPG5	SERPINH1	NKAP	DACT3
CLIC1	CXXC4	FSTL1	NUMB	DAPK3
CNN2	DBN1	POSTN	NUMBL	DDIT3
COL1A1	DCAF7	THY1	OSR1	DIXDC1
COL1A2	DCX	SPP1	PAFAH1B1	DKK1
COL5A1	DGKI	TNC	PLXNB2	DKK2
COL8A2	DLL3	TFPI2	RAB10	DKK3
COPZ2	DNM3	NID2	RACGAP1	DKK4
CSTA	DPF1	ITGB5	RNF43	DLX5
CTSB	DPP6	MMP3	RUNX1	DVL1
CTSC	DPYSL4	VIM	SART3	DVL2
CTSZ	DUSP26	LOXL1	SFRP2	DVL3
CYBRD1	E2F3	FBLN5	SHH	EDA
CYTH4	EPB41	COL12A1	SIX2	EGR1
CYTIP	EPHB1	ELN	SOX5	EMD
DAB2	ERBB3	CDH11	STAT1	FAM123A
DCBLD2	FAM110B	COMP	TEAD3	FAM123B
DOK3	FAM125B	SPOCK1	TRIM71	FAM123C
DRAM1	FBXO21	BMP1	WNT1	FGF10
DSC2	FERMT1	IL32	WNT10B	FGF9
DSE	FGF9	LAMA3	WNT2B	FGFR2
EFEMP2	FHOD3	TIMP1	WNT3A	FOLR1
EHD2	FLRT1	QSOX1	WNT5A	FOXO1
ELF4	FXYD6	TIMP3	WNT7B	FOXO3
EMP3	GABRA3	VCAM1	ZNRF3	FRZB
ENG	GADD45G	CYR61		FUZ
FCGR2A	GNG4	EDIL3		FZD1
FCGR2B	GPM6A	CALD1		FZD5
FES	GPR17	MAGEE1		FZD6
FHL2	GRIA2	FBLN1		G3BP1
FHOD1	GRID2	SGCB		GLI1
FMNL1	GSK3B	ECM1		GLI3
FNDC3B	GSTA4	LAMA2		GPC3
FOLR2	HDAC2	FSTL3		GPRC5B
FPR3	HMGB3	TPM2		GREM1
FURIN	HN1	INHBA		GSK3A
FXYD5	HOXD3	DAB2		GSK3B
GCNT1	HRASLS	EMP3		HDAC1
GLT25D1	ICK	BASP1		HECW1
GNA15	IL1RAPL1	ITGA5		IFT20
GRN	KAT7	MGP		IGFBP1
HEXA	KDM1A	VEGFA		IGFBP2
HEXB	KIF21B	CXCL1		IGFBP4
HFE	KLRC3	WNT5A		IGFBP6
HK3	KLRC4	SDC1		ILK
ICAM3	KLRK1	PLOD2		INVS
IFI30	LOC81691	PCOLCE		ISL1
IGFBP6	LPAR4	GREM1		JUP
IL15RA	LPHN3	ITGB1		KIAA0922
IL1R1	LRP6	COL5A3		KIAA1967
IL4R	LRRTM4	RHOB		KLHL12
IQGAP1	MAP2	HTRA1		KREMEN1
ITGA4	MAPT	FGF2		KREMEN2
ITGA5	MARCKS	SNTB1		LATS1
ITGAM	MARCKSL1	GADD45A		LATS2
ITGB2	MAST1	MEST		LEF1
KYNU	MATR3	LRRC15		LGR4
LAIR1	MCM10	TNFRSF11B		LGR5
LAMB1	MLLT11	CD59		LGR6
LAPTM5	MMP15	ACTA2		LIMD1
LCP1	MMP16	EFEMP2		LRP4
LCP2	MPPED2	MATN2		LRP5
LGALS1	MTSS1	PCOLCE2		LRP6
LGALS3	MYB	SERPINE2		LRRK1
LHFPL2	MYO10	GPC1		LRRK2
LILRB2	MYT1	ABI3BP		LZTS2
LILRB3	NCALD	FUCA1		MAD2L2
LOX	NCAM1	SLIT3		MAPK14
LRRFIP1	NKAIN1	LAMA1		MCC
LTBP1	NKX2-2	PMEPA1		MESP1
LTBP2	NLGN3	COL8A2		MKS1
LY75	NOL4	FBN2		MLLT3
LY96	NR0B1	IGFBP2		NFKB1
MAFB	NRXN1	PFN2		NKD1
MAN1A1	NRXN2	SDC4		NKD2
MAN2A1	OLIG2	CD44		NKX2-5
MAN2B1	P2RX7	GADD45B		NLE1
MAPK13	PAFAH1B3	IL8		NOG
MFSD1	PAK3	GLIPR1		NOTCH1
MGAT1	PAK7	ANPEP		NPHP3
MGST2	PCDH11X	LEPRE1		NPHP4
MRC2	PCDH11Y	VEGFC		NRARP
MS4A4A	PDE10A	MMP14		PARK2
MSR1	PELI1	SGCD		PFDN5
MVP	PFN2	PLOD1		PIN1
MYH9	PHF16	MATN3		POU5F1
MYO1F	PHLPP1	MYL9		PPP1CA
MYOF	PLCB4	SLC6A8		PPP2R3A
NCF2	PODXL2	CALU		PRICKLE1
NCF4	PPM1D	PRRX1		PSMA1
NOD2	PPM1E	TNFRSF12A		PSMA2
NPC2	PURG	FMOD		PSMA3
NR4A3	RAB33A	ID2		PSMA4
NRP1	RAD21	GEM		PSMA5
P4HA2	RALGPS1	PLAUR		PSMA6
PDPN	RALGPS2	MYLK		PSMA7
PGCP	RAP2A	TGFB1		PSMA8
PHF11	RBPJ	SFRP1		PSMB1
PIGP	REEP1	PLOD3		PSMB10
PLA2G15	RNFT2	IL6		PSMB11
PLAU	RUFY3	APLP1		PSMB2
PLAUR	SATB1	FBLN2		PSMB3
PLBD1	SCG3	MSX1		PSMB4
PLK3	SCN3A	PTX3		PSMB5
PLS3	SEC61A2	FZD8		PSMB6
POLD4	SEZ6L	JUN		PSMB7
PROCR	SLC1A1	FERMT2		PSMB8
PTGER4	SLCO5A1	DKK1		PSMB9
PTPN22	SORCS3	SNAI2		PSMC1
PTPN6	SOX10	DST		PSMC2
PTPRC	SOX11	TPM4		PSMC3
PTRF	SOX2	DCN		PSMC4
PYGL	SOX4	GJA1		PSMC5
RAB11FIP1	SPTBN2	PMP22		PSMC6
RAB27A	SRGAP3	IGFBP4		PSMD1
RAB32	STMN1	COPA		PSMD10
RABGAP1L	STMN4	LRP1		PSMD11
RAC2	TAF5	ITGA2		PSMD12
RBKS	TMCC1	FLNA		PSMD13
RBM47	TMEFF1	MFAP5		PSMD14
RBMS1	TMEM35	PTHLH		PSMD2
RELB	TMSB15A	TGFBR3		PSMD3
RHOG	TOP2B	SFRP4		PSMD4
RRAS	TOPBP1	LGALS1		PSMD5
RUNX2	TOX3	RGS4		PSMD6
S100A11	TSPAN3	CDH6		PSMD7
S100A13	TTC3	SAT1		PSMD8
S100A4	TTYH1	NT5E		PSMD9
SAT1	VAX2	DPYSL3		PSME1
SCPEP1	VEZF1	PPIB		PSME2
SEC24D	WASF1	TGM2		PSME3
SERPINA1	YPEL1	SGCG		PSME4
SERPINE1	ZC4H2	ITGB3		PSMF1
SFT2D2	ZEB2	PDLIM4		PTPRO
SH2B3	ZNF184	CTHRC1		RAPGEF1
SHC1	ZNF248	ECM2		RBPJ
SIGLEC7	ZNF286A	CRLF1		RBX1
SIGLEC9	ZNF510	AREG		RGS19
SLAMF8	ZNF643	IL15		RGS20
SLC10A3	ZNF711	MCM7		RNF146
SLC11A1	ZNF804A	GAS1		RNF220
SLC16A3	ZNF821	PRSS2		ROR2
SP100		CADM1		RPS27A
SQRDL		OXTR		RSPO1
SRPX2		SCG2		RSPO2
ST14		CXCL6		RSPO3
STAB1		MMP1		SCYL2
STAT6		TNFAIP3		SDHAF2
STXBP2		CAPG		SFRP1
SWAP70		CAP2		SFRP2
SYNGR2		MXRA5		SFRP4
SYPL1		FOXC2		SFRP5
TCIRG1		NTM		SHH
TES		ENO2		SIAH2
TGFBI		FAS		SMAD3
TGFBR2		BDNF		SMURF2
TGOLN2		ADAM12		SNAI2
THBD		PVR		SOST
THBS1		CXCL12		SOSTDC1
TIMP1		PDGFRB		SOX10
TLR2		SLIT2		SOX17
TLR4		NOTCH2		SOX2
TMBIM1		GLT25D1		SOX4
TNFAIP3		GPX7		SOX7
TNFAIP8		WIPF1		SOX9
TNFRSF11A				SRC
TNFRSF1A				STK3
TNFRSF1B				STK4
TRADD				SULF2
TRIM22				TBX18
TRIM38				TCF7L2
TRPM2				TLE2
TYMP				TMEM198
UAP1				TMEM64
UCP2				TMEM88
VAMP5				TNKS
VDR				TNKS2
WIPF1				TRPM4
WWTR1				UBA52
YAP1				UBB
ZNF217				UBC
				UBR5
				USP34
				VPS35
				WLS
				WNT1
				WNT10B
				WNT11
				WNT2
				WNT2B
				WNT3A
				WNT4
				WNT5A
				WNT5B
				WNT7A
				WWTR1
				XIAP
				YAP1
				ZBED3
				ZNF703
				ZNRF3
