# Supplementary material for: miR-504 suppresses mesenchymal phenotype of glioblastoma by directly targeting the FZD7-mediated Wnt–β-catenin pathway
Source: J Exp Clin Cancer Res. 2019 Aug 16;38:358. doi: 10.1186/s13046-019-1370-1 (PMC6697940; doi:10.1186/s13046-019-1370-1)
Supplement: Supplementary file 4 — Table S3. miR-504–related genes. (XLSX 17 kb) [file 13046_2019_1370_MOESM4_ESM.xlsx]

## Sheet: Negtive
Table S3. List of miR-504 negtively related genes
Gene ID
EMP3
LGALS3
IGFBP2
ANXA2
TIMP1
TAGLN2
CLIC1
EFEMP2
LGALS1
ANXA2P2
PTRF
CD151
ADM
FBXO17
PLP2
TNFAIP6
TRIP6
PYGL
SERPINH1
MDK
POSTN
C7orf42
CLEC5A
SEC61G
SLC2A10
PDPN
CCDC109B
LDHA
PDIA4
TWSG1
KDELR2
IQGAP1
FLJ21963
GUSB
PTX3
AK3L1
DYNLT3
SLC27A3
TRIP4
CENTD3
PLOD2
IL1RAP
PPIC
TUBB6
STEAP3
ANXA1
RRBP1
TNFRSF12A
CD97
LAMC1
DUSP6
FSTL1
HEXB
TSPAN4
S100A13
ANG
LMNA
VAV3
TGFBI
RBP1
CDKN1A
IER5
EHD2
CHI3L1
DDB2
TUBA1C
TMBIM1
BHLHB2
MSN
MRC2
SLC43A3
RNASE4
CD63
MYD88
FNDC3B
CA12
ASL
ARSJ
RBMS1
AEBP1
ICAM3
FZD7
ANXA5
TM9SF1
CHMP2A
OSBPL10
VEGFA
DCTD
KDELR1
DPY19L1
CALU
SPRY4
PLOD3
SERPINB6
TMED9
GSTK1
NNMT
SLC2A4RG
EPHB4
DUSP4
KIAA0323
TGIF1
DPYD
COL5A2
PDGFA
C1orf78
MEOX2
PGCP
MRLC2
PCSK5
BCL3
SRPX2
ERBB2
SYDE1
PLS3
TBL2
ZYX
ARL4A
ARMET
HSPA5
PLAUR
ACTN1
TMEM51
DRAM
BAX
ABCC3
PTPN14
PCOLCE
PIGT
CD58
SPRY2
PBEF1
GDF15
G0S2
C1RL
PLOD1
SLC25A24
EFNB2
TNFRSF1A
ITGA5
COL6A1
PPCS
CALD1
CYP27A1
PLA2G5
C19orf10
PDIA3
CAPG
TAX1BP3
CAST
PPIB
ELOVL2
PLAU
LOXL1
OSMR
TRIAP1
RRM2
UBL4A
PLSCR1
DERL2
HRH1
KIAA0495
HES1
PHLDA3
DNAJB1
KCTD14
SHOX2
XKR8
PIPOX
P4HB
KLF10
PLEKHA4
CSRP1
SHC1
TAGLN
PLAT
CDH6
SLC22A18
SMS
SMYD2
MAFF
HSPB1
STBD1
ANKRD25
TMEM158
HSP90B1
SPRY1
S100A4
KCNE4
CCDC46
NSUN5
COL1A2
TMEM22
ADAM12
DPP4
BCAP31
FLJ11286
CSNK1D
AHNAK2
FABP5

## Sheet: Positive
List of top 200 miR-504 positively related genes
Gene ID
NAP1L2
BCAS1
HTR2A
SOX10
CDH9
DHRS9
ASCC1
PPP2R3A
SORCS3
SYT13
KCNK1
FA2H
LL22NC03.75B3.6
PCBP3
SPTBN2
PAR5
CAMTA1
NR0B1
WAC
BSN
HECW1
PEX5L
RYR1
C14orf132
GDAP1L1
ATP1A3
CA10
VAMP1
PSD
ELAVL2
NOL4
GPR23
CBLN1
SCN3B
SMPD3
FAM77C
MAGEH1
PCSK6
RAPGEF2
GLUD1
CABP1
EHD3
LRRC1
ACRV1
MAPK10
UQCRB
GPR85
CDK5R1
A2BP1
PPP1R16B
CAMK1D
PTBP2
SLC8A2
WDR37
ASB13
TOX3
CXXC4
GAL3ST1
ERC2
BASP1
ARHGDIG
AJAP1
TCEAL2
SEC61A2
VIPR2
RASL11B
PPP1R1A
CUEDC2
GADD45G
FAAH
DAAM2
DLGAP2
PRKCB1
CLASP2
RAPGEFL1
C1QL1
DGKI
SLCO5A1
NRXN1
LUZP2
GFRA2
EPHB1
HPCAL4
ABHD6
RP11.35N6.1
TNRC4
RAB6B
CACNG2
C10orf110
ARL3
WASF1
PAIP2B
DYNC1I1
USH1C
SLITRK5
MTSS1
RYR2
MAPK8IP3
HMP19
PCDH21
NMNAT2
MAGEL2
ZIC3
ANKS1B
SUSD5
BMP2
RAB33A
OPCML
SCN2A
ABI1
KLRC3
FLRT1
TMEM35
DOCK3
DLL3
THNSL1
RELN
SYN2
EFCBP2
SATB1
GABBR2
ANKRD26
CRTAC1
DNAJC12
LDB1
RALYL
UGT8
GRM1
MXI1
RIMS3
KIF21B
KCNK12
MYCL1
LRRTM4
PLCL1
DNM3
JPH3
HPSE2
ALCAM
RPRM
MGAT4C
AAK1
SH3GL3
RUNDC3A
RIMS2
PCSK2
PAK3
FLJ20581
CUTL2
SMAD9
FGF12
FGF9
MSRB2
KIAA1107
SSTR2
CAMKV
C20orf42
MYOT
SEC31B
TSHR
KCNAB1
BZRAP1
CDR1
INA
PTPRT
ATP6V1G2
CNTNAP2
DLG2
RANBP17
GNAO1
LOC728215
TMEM16C
CYP2E1
SLCO1A2
ATRNL1
CHD5
GABBR1
PLCB1
SHANK2
ADCY2
KCNB1
ZNF248
DUSP26
RASL10A
AKAP6
PDE2A
SYN3
ADARB2
GABRA3
IL1RAPL1
FUT9
ZNF804A
PAK7
MCF2
CDH18
KHDRBS2
SNAP91
CSDC2
SH3GL2
FGF13
