# Supplementary material for: miR-504 suppresses mesenchymal phenotype of glioblastoma by directly targeting the FZD7-mediated Wnt–β-catenin pathway
Source: J Exp Clin Cancer Res. 2019 Aug 16;38:358. doi: 10.1186/s13046-019-1370-1 (PMC6697940; doi:10.1186/s13046-019-1370-1)
Supplement: Supplementary file 9 — Table S5. Candidate genes predicted by TargetScan, miRDB, and PITA. (XLSX 38 kb) [file 13046_2019_1370_MOESM9_ESM.xlsx]

## Sheet: Sheet1
Candidate genes predicted by all methods
Targetscan	MiRDB	PITA
TRA2B	NT5E	OTUD3
LRRFIP1	KCNK2	TBC1D20
TNFSF8	PAPD5	APOL6
AL354993.1	UBE2G1	LDB3
FAM53C	GPC4	CTNNBIP1
ARIH2	SMPD3	JRK
PCDH1	CXXC4	PTPRT
ERP29	C3orf18	HBLD1
ZBTB43	ELOVL6	SORT1
SLC41A2	RASSF1	MGC3196
MMADHC	MTF1	CLN8
NRG1	ARNT2	FLJ38482
WBP1L	PCDH17	C12orf54
EIF5A2	MMD	BTBD7
FAM76A	PTPN1	LOC92017
CNP	ZMYND11	FLJ42117
LAMTOR1	PDCL	CENTB2
MLLT6	DUSP3	F7
GPR3	CECR6	KCNK1
ARMC8	SPRY4	SCN2B
EYA1	TP53INP1	CYB5D1
PXMP4	CDK16	MPPED1
LMBR1L	TP53RK	FLJ35776
CLCF1	CDC42SE1	AFAP1
BICD2	PGM2L1	MAP2K5
SMIM14	PSMD14	ALAD
BAMBI	IL16	PQLC1
NR2C2	ZNF608	FLJ20489
RPS9	COPS7B	MAGEA5
VASH1	MKL1	BTBD9
SDC1	SLC35E1	KIAA1012
ZNF280C	MYT1L	LOC283219
SMPD3	MRAS	ZNF324
CYP7B1	SLC2A13	PLEKHN1
BNIP2	UBTD1	C3orf37
ANGEL1	DNAJC5G	LOC26010
MTF1	MMP24	PLXNA2
DSTN	HTR5A	RNF165
BDNF	EPB41	IPPK
SPTY2D1	SEMA5A	CDC91L1
RORB	CD96	ACVRL1
NR4A3	C17orf103	NFE2L1
ST6GALNAC6	CANX	ICHTHYIN
EPHA8	WDR26	EPB41
HOXA3	UBE2I	EPHB1
CRLF3	ALX3	SEC31L2
SLC7A2	CEP170	ABAT
TULP4	CHD6	CGNL1
VANGL2	CHD3	SUFU
EIF1AD	CDCP1	ZFP3
WEE1	PRKAR2A	CRX
XYLT1	EVC	SLC1A2
UBR7	DIAPH1	ATAD4
E2F7	LHX6	VPS25
CCDC177	SERINC2	CORO2B
SAMD14	RAB25	LOC440093
IKZF4	POFUT2	MEGF8
MBTPS2	LANCL1	TP53RK
NRF1	COPS4	PPP1R1B
KLF7	CGNL1	NFX1
TMEM168	ZFYVE28	FTO
DLEC1	STARD3	LDLRAD3
IPO8	PPIP5K1	PALM
NR6A1	GSG1L	RSPO4
CYB561D1	GATA3	DNAJB12
KCNJ11	AKT3	NAPB
ERGIC2	KALRN	CD84
ZNF236	TMEM123	CD59
MAGED2	CELF1	GPRC6A
ANXA7	MUC22	SCUBE3
LOXL2	FJX1	SPN
CNTFR	RCHY1	ACTR1B
CCNK	PTPN7	THSD4
LIX1L	PTPRK	RAB11FIP4
FBRSL1	CASC5	ATP7B
LUC7L	PLEKHN1	C1orf130
ISG20L2	STC1	HS6ST1
C16orf92	PLA2G2F	CHD2
RHOBTB2	BMF	ADAMTS1
TAX1BP3	CDIP1	RNF169
STARD3	AREL1	PAPD5
WBP11	DCX	CTNS
PTPRF	TTLL12	DSTN
ZNF24	ACKR2	CCBP2
MICALCL	FXR2	FBN1
RCAN2	CARS2	FLJ36268
NOVA2	TRAK1	MTF1
RPRD1A	MPPED1	C18orf17
RYBP	USP9X	TBC1D14
NCOR2	HAPLN4	MRPL19
ITPRIP	ARNT	FLJ10781
RRAGC	HAS3	SGCD
GATA6	CTDSPL	PGM2L1
KCNC3	CCNT1	FUT2
TSC1	DGKK	SDC4
GRIN2A	CD83	SLA/LP
GDF11	GMIP	ZNF783
GPCPD1	GPR64	TMEM74
TMEM167B	ENTPD1	MET
ELAVL4	IQCE	SLC35A5
NUP50	CTNNBIP1	LOC162073
BCL2L2	SNX8	CRTAM
PDE7A	GPR107	SPARC
KLF11	FREM2	LPPR2
HPCAL4	ZDHHC9	TFCP2L1
ACVRL1	FZD7	MGC5139
HCN1	ATP8B3	GSG1
BLZF1	LINGO2	SP7
FTO	WDR5	NCDN
THUMPD1	ZFP14	GPC4
DENND4B	ZMAT3	SAMD4B
CCDC177	SPCS3	KCNK15
DOCK3	PRKCA	DCLK3
TBKBP1	CHMP5	RHBDL3
PVRL1	HTATIP2	S100A7A
CCNJ	HENMT1	PCAF
FZD7	CNOT2	MAP3K7IP1
GCLM	ST6GALNAC6	LAD1
RGP1	NCSTN	TOB2
ATCAY	BORA	MGC40579
GRIN3A	C3orf17	NCF4
CNOT2	UBN2	APBA3
PTPN4	ADAMTSL3	CRLF3
GPC4	LOC102724833	LOC347273
SOHLH1	PHF23	DSCR3
NFIB	POLR3E	ZFYVE27
PRKCA	SHANK3	HRNR
FKBP4	GNG7	ZBTB40
PHF15	MOBP	DHX33
RASL10B	NR2C2AP	MGC3731
NAGS	SPTBN2	ZBTB8
RAB35	OLFML2A	PSMD9
PRKAA2	KCNG4	ZFP41
SAMD4B	SGCB	FAIM2
IGLON5	LCORL	SERINC2
NT5DC1	C4orf19	LOC388910
CCDC71L	PRPF40B	TMEM34
FAM63B	IL6ST	PCDH10
WAPAL	OMA1	HTF9C
CSRNP3	SPARC	MGC21675
AOC3	ZNRF3	LOXL2
C10orf11	MECOM	TNS3
RNF44	LRRC8A	DNAJB6
PCDH19	SYNRG	MGC57359
KCTD16	GPR176	NT5E
KLC2	AC009227.2	F2RL2
KPNA5	GID8	TMEM109
TRIM66	CADM2	CYP11B1
PDCL	PIK3R3	ACCN4
SLIT2	ANXA8L1	A1BG
CRK	SLC35A5	CPN2
KPNA3	DNAJC27	CD226
FIZ1	RASL10B	C5orf21
GFPT1	BACH2	NRF1
ZBTB7A	KCNK5	FOXP1
CDK6	TNS1	PLA2G2F
PEX19	MEGF8	PLEKHA1
NDST1	SDHC	BRPF3
RIMS3	HTR7	STAT2
LGALSL	MAPRE2	CRABP2
MAPKBP1	BAP1	MGC4268
TBX5	ARIH2	FLJ45557
EFNA5	TMEM38A	RNF144A
FLT1	ACTR8	SYNGR3
TMEM132B	DMRT2	FEM1A
GABRB2	LAMC3	RIPPLY1
HSPA12A	TAB1	PDPR
RNF180	FEZ1	LRRC8A
MLEC	SH2D3C	SMG1
WNT9B	SFTPC	PDK1
CNTN2	SORT1	ALDH4A1
PPP1R11	COA5	SH3PX3
IPO11	CHD5	GAB4
ZDHHC9	B4GALT1	ENTPD1
PREX1	CCM2L	RAB11FIP2
DLGAP2	IGFBPL1	FADS6
KCNMB4	SCAMP4	CYP11B2
PLXNA4	FAM196A	SOHLH1
XRN1	RAB1B	LRRC62
GATAD2A	ASXL1	C3orf19
PKD1	GLCCI1	LZTS2
METTL16	TSC1	C1orf69
RUNX1T1	IKZF5	DKFZp761E198
PTBP2	PRSS35	HTR5A
WASF2	LOC102723901	NPTX2
BCL2L11	TPCN1	DLC1
NRAS	NKTR	FMNL3
TAOK1	PTPN5	GOLGA3
GRAMD1B	CD86	ELOVL5
ATP8A2	TP53	SLC2A13
SCRT1	CSDE1	RNASE13
NSD1	KLHL21	ASB16
SYNGAP1	FAM120C	C17orf62
LHFPL4	PAGR1	ST5
STRN	TAX1BP1	STARD3
IL16	GCSAM	IL16
C15orf37	BCR	BTN2A2
ITGB8	SNCA	ATP1B4
ASXL3	GOLGA3	DUS2L
ANK3	SLC10A7	C3orf45
HOOK3	AADACL3	CMPK
WHSC1L1	P2RX1	METT10D
CREB1	HPCAL4	AP3S2
PGM2L1	TANGO2	FLJ10847
SLC43A2	SLC29A4	SLC35C1
FBXO28	GPR65	C3orf17
FAM179A	NLE1	PSD3
KIAA0930	ZHX3	UNC45B
ANKRD52	LOC100506571	TMCO7
SOX12	FAM172A	RIMS3
KCNK3	SCN4B	ARNT
SP7	GRM3	SEMA4A
SPTBN4	MAP1B	GOLPH3L
SMG1	SCARB1	NEK8
KLHL18	CNOT4	ELOVL6
IGF2R	PYCRL	RGS5
DNMT3A	GPR108	FEZ1
FMNL3	PLXNA4	TEX261
SMNDC1	USP2	PHF20
RP11-766F14.2	SEZ6L	KCNMA1
NOL6	SLC1A4	ZC3H12B
SMARCC1	SCN5A	KIAA1128
TOX	ORC4	TPM3
ACTR1A		PDRG1
SCARB2		ADRBK2
FBXO42		RAB4B
SLC9A7		SLIC1
RPL15		FZD1
KIAA0247		UBE2I
MAP3K2		PRKAR2A
SART1		CSMD1
KIAA1549		CDC42SE1
AGO3		EXOC2
ANKRD12		XPO5
WIPF2		LANCL3
SETD9		CAST1
HTT		DGCR14
NIPBL		FGFBP3
AP5M1		EPB41L1
SESN3		ZBTB7A
BYSL		FLJ16369
BEST1		RFX1
UBE2K		CDH1
CPNE2		DNAJB5
RBFOX2		C2orf37
POU2F2		C16orf9
GEMIN8		OMA1
		CASC5
		CEP170
		HIF3A
		CSMD2
		LOC402117
		GLCCI1
		A2ML1
		TAX1BP1
		MYO1D
		AGPAT4
		KIAA0523
		ABI3
		OGFOD2
		MKI67
		UNC93B1
		ITGA2
		SERAC1
		ORC4L
		EHF
		ASF1B
		TNFAIP2
		FLJ39370
		DBNDD1
		ANKRD43
		PTPN5
		CHD5
		SNX22
		C20orf160
		MTHFR
		TTLL12
		ATRNL1
		GPR4
		SLC35E1
		BCL2
		SCN4B
		ZHX3
		GLTP
		MGC52057
		NUP62
		CACNG4
		DAK
		CECR6
		PDLIM2
		MAT1A
		CFD
		LOC147808
		TPMT
		UTP15
		NCLN
		ZNF562
		C9orf47
		DMRT2
		MDGA1
		NOTCH2NL
		AGTRL1
		KAZALD1
		LOC56902
		COX6B2
		PRELP
		BFAR
		APAF1
		DHX32
		ZNF434
		NEK5
		RRAS2
		SHB
		TNNI1
		STX17
		RASSF1
		TMEM16F
		LOC286238
		UNC84B
		CTSB
		PLCD3
		PSMD13
		CTDP1
		ALX3
		CLASP1
		PTPN7
		PHF15
		TCP1
		LOC51233
		ABHD14A
		KLHL18
		FBXL16
		KSR2
		USP2
		NFKBIZ
		RAD1
		LATS2
		RBM9
		LOC644139
		FAM123C
		NFYA
		TMEM46
		GPR155
		CD1D
		RRAGC
		MYOM3
		NUDT16
		SOX12
		ZNF651
		LOC201725
		EPHA4
		LOC646227
		ADAM19
		MGC13024
		LOC148898
		PPFIBP1
		RNF38
		C20orf133
		SLC28A1
		FAM63B
		CLEC5A
		PDCL
		LANCL1
		PACS1
		NMT1
		SLC5A3
		SH2D3A
		NXT2
		WDR21B
		LRRC51
		ALDH1A3
		WFS1
		CEACAM1
		LYVE1
		FZR1
		HISPPD2A
		T
		ARNT2
		CNR2
		FXC1
		IKZF4
		KCNAB2
		ORAOV1
		H3F3B
		KDELC2
		MPP7
		PCBD2
		GPT2
		NSUN4
		RAB11FIP5
		COPS7B
		LYNX1
		NCAM1
		TBC1D22B
		C9orf28
		C18orf1
		CCDC41
		UBE3C
		ADD2
		FLJ38028
		AYTL2
		TRAF2
		MFNG
		DHX34
		HPCAL4
		ANKRD44
		HOM-TES-103
		HIP1
		SLC14A1
		POLR1A
		PRIMA1
		FBXL2
		BCL9L
		KCNK5
		MOBP
		GCNT2
		ANLN
		PITPNA
		C20orf134
		SLC7A1
		FGF3
		AADACL3
		ULK1
		C1QTNF1
		PTDSS2
		WIRE
		ZNF449
		SEMA5A
		TMEM123
		PLA2G5
		LBR
		C17orf65
		ST6GALNAC6
		CLDN2
		FLJ25084
		TRIM50B
		YES1
		VANGL2
		MOBKL2B
		NOS1
		MMP8
		TBL1X
		PDE11A
		SH3BP2
		KIAA1553
		C19orf7
		TRIM50C
		SFRP5
		RHPN1
		TBN
		C1QTNF7
		SLC17A8
		C21orf123
		CLDN23
		RHOA
		QSCN6
		TRIM38
		CDC42EP2
		FZD7
		KIAA1909
		GMIP
		ZNF608
		IGF2
		FLJ12529
		C15orf21
		PTPRK
		STC2
		HUS1
		LYRM2
		GPR154
		FANCC
		FLJ22624
		LOC401089
		EIF5AL1
		SFRS3
		COPZ1
		RECQL5
		TMEM44
		PRPH
		PKN2
		BTBD7
		C15orf52
		FLJ11193
		MBP
		MOCS3
		ATP8B3
		CANX
		CNNM2
		FUT1
		KIAA1751
		ADAMTS14
		IL6R
		IGF2R
		CNOT4
		CACNB4
		TNS1
		SC65
		CHMP7
		PDE4C
		MAML3
		C6orf89
		HTR4
		EVI1
		PKNOX1
		TTC9
		MNT
		ALPL
		KIAA1394
		DBH
		SS18L2
		UGCGL1
		KRTHA5
		RFPL3
		LDOC1L
		IL1RAP
		CHFR
		YTHDF1
		CDC23
		FLJ43752
		ADAM11
		NUP50
		PSCD4
		DOHH
		BTBD14B
		FAM127A
		MAN2A2
		CACNA2D4
		SIGLEC11
		CHL1
		LHX3
		TMEM87A
		VNN1
		MTMR4
		FUT5
		EPHA8
		USP9X
		MAP1A
		KLHL21
		PRDM16
		GART
		ARIH2
		LIF
		AMOTL1
		LOC554235
		PRKCA
		SNX27
		NECAP2
		CHD6
		CCDC36
		USP7
		PLEKHA2
		OSBP2
		DAB2IP
		IHPK1
		KIAA0319L
		LASS1
		SOLH
		SCD
		BACE2
		FREM2
		HNT
		CDCA4
		CNOT6
		SEPN1
		RAB11FIP1
		EN2
		DPYSL2
		KRT75
		GLIS2
		CD86
		RPL15
		DLG4
		BAP1
		PSAPL1
		PAIP2B
		DDEFL1
		IL2RG
		THBD
		SYN2
		POU2F2
		ITSN1
		CHRNA4
		ASXL1
		ICAM1
		CTDSPL
		C14orf173
		C14orf173
		RNF44
		PURB
		KIAA1712
		KL
		PLEKHB2
		CAMKK1
		TBX10
		FAM40A
		F2RL3
		EMX2
		PMPCB
		DNAJC5G
		TTLL3
		NCSTN
		PVRL2
		CNOT2
		ZNF491
		TMEM38A
		OAS3
		EXOC5
		MRAS
		ZNF681
		MGC35440
		MPZL1
		OLIG2
		FLJ25778
		C10orf119
		ZBTB24
		THRB
		RFX2
		STC1
		RABL3
		HTATIP2
		GALNACT-2
		LRRC15
		EXOC8
		FLJ25067
		COPZ2
		RAB43
		PTGS1
		MUC20
		LPIN3
		SLC23A3
		NLE1
		ZBTB4
		B4GALT1
		HES2
		KIAA1609
		SMURF1
		SCAMP4
		PDPK1
		CAPN11
		IPO9
		GATA3
		STS-1
		UBOX5
		GM632
		RAPGEF1
		KIF2C
		FLJ20699
		UBE4B
		MMD
		PGAP1
		SECTM1
		WDR68
		C3orf18
		C1orf187
		ACBD7
		KIRREL
		DIAPH2
		TP53
		MAP1LC3C
		KIAA1559
		SFTPC
		OBSCN
		FKBP5
		FLJ12118
		ZNF499
		GAB3
		JPH3
		STK40
		PUS7L
		KIAA0515
		PLA2G4B
		SLC1A4
		C22orf13
		SPSB4
		STK4
		AK2
		CRTAC1
		MKL1
		BMP8B
		RND2
		LHX6
		SMAD3
		PCDHB16
		TSC1
		BACE1
		WIPF3
		BRWD2
		HSD3B7
		WNT5B
		CNO
		CD96
		NT5DC3
		PLXNA4
		IQCE
		RBM4
		PCSK7
		YAP1
		PJA2
		C6orf106
		CTDSP2
		ZDHHC9
		GCET2
		ATXN2L
		CMTM6
		ADCY1
		ZFYVE20
		WDR26
		ACSBG2
		FLJ37078
		PAICS
		NMT2
		C1orf212
		C20orf194
		BET1L
		DAAM2
		NUDT15
		USP46
		ANKRD6
		C8orf4
		SFRS2IP
		B3GALT6
		PCTK1
		SH2D3C
		CACNA1E
		FBXO36
		TULP4
		KENAE
		SYT13
		GAL3ST3
		ZIC4
		PHB
		GNB4
		FLJ20758
		RTP1
		ICOSLG
		FLJ23834
		C19orf26
		MAPRE2
		DMRTB1
		SHANK3
		SERTAD1
		EFNA5
		SMPD3
		BAIAP2
		LRRN6C
		SH3TC2
		LOC137886
		NTN1
		ABL2
		PPIE
		LIMD2
		C1orf190
		C6orf188
		OLFML2A
		POFUT2
		MAGIX
		FAM101A
		CCDC64
		SFMBT2
		PVR
		CORO1A
		PNKD
		C16orf28
		SESN2
		L3MBTL3
		C16orf53
		PRKD3
		SCN5A
		HAS3
		RPS6KA1
		MYT1L
		FFAR3
		FLJ12700
		TUB
		AP2B1
		MAPKAPK2
		CDCP1
		ANKRD45
		ATAD3C
		AAK1
		CDK6
		UBE2G1
		WIG1
		SYNPO
		MOBKL2A
		RBJ
		BCL2L1
		OTUD6B
		SMG6
		HAPLN4
		FOXL2
		C14orf172
		LRRC32
		ZNF43
		PKD1
		PTAR1
		RAB39
		POLR3E
		HRH1
		FGF1
		PLXDC1
		ZNF254
		GPR64
		SOX13
		SH3PXD2A
		REEP2
		TIMM22
		ASB6
		C1QTNF3
		FAM53B
		TJAP1
		GPR78
		DOK6
		PDIA4
		CTSA
		WWC3
		RDH10
		KALRN
		EFNB2
		CASP9
		FAM127C
		PSMD3
		TINAGL1
		TFPI
		KIAA0350
		BACH2
		SDHC
		P2RX1
		RAB39B
		MEX3A
		MEGF9
		MYCT1
		AOF1
		ACADSB
		MAP3K3
		DUSP3
		HAP1
		FLJ12716
		SLC11A1
		BLOC1S2
		EMID1
		PRMT2
		TRAF1
		EFHC1
		CNTFR
		SLCO3A1
		RETNLB
		FNDC5
		EFCAB4A
		TNPO2
		PODXL
		METTL7A
		C11orf59
		MANEAL
		SCARB1
		TTBK1
		EMID2
		CYLN2
		COPS4
		C1orf149
		C10orf10
		TTC33
		CYP4F22
		FLRT2
		SLC10A7
		LY6E
		ANKRD52
		CALN1
		SIPA1L3
		KLF13
		IL1F10
		REXO1
		LY6K
		SARM1
		FXR2
		C2orf18
		42619
		RBM33
		TFR2
		EMR2
		PLEKHM2
		MAP4
		HSPA12B
		ANKRD47
		FOXJ1
		STAT3
		DVL1
		ABCB8
		SEC14L5
		CACNB3
		MED14
		MOV10L1
		NF2
		MGC52110
		LDLRAD2
		ANXA8
		RUTBC3
		KCNK2
		RCD-8
		ATOH8
		EDEM1
		C1orf48
		PSMD8
		LAPTM5
		FBXO21
		SAMD12
		IER2
		C20orf11
		LOC388335
		RCHY1
		TACSTD2
		LRCH1
		NXF1
		INPPL1
		RNF207
		CBFB
		ELL
		TRMT5
		C2orf3
		KIAA1755
		CFLAR
		NUDCD3
		WBSCR1
		DDX54
		MUM1
		TIMM50
		C1orf116
		EIF2A
		DUSP19
		JM11
		RHOU
		KBTBD5
		BRD4
		FLJ11286
		FCHSD1
		GPR108
		C1orf59
		SORD
		ICA1L
		SUMF2
		SHROOM4
		SPAG11
		COQ7
		TP53I11
		TNFRSF9
		MECP2
		FKSG44
		FOXK2
		MGRN1
		ATCAY
		NUSAP1
		TGM4
		WBP2
		GORASP1
		DGCR2
		CYB561
		IXL
		AHRR
		SLC25A22
		YPEL1
		MGC9712
		DAPK1
		MICAL3
		CYGB
		C6orf154
		RAB25
		TGFBR1
		LUC7L
		CRB2
		LOC196463
		MRPL43
		DCX
		ARHGEF18
		RUNX2
		DKFZp666G057
		MGAT3
		C19orf61
		LGP1
		PXMP4
		MGC33894
		PAQR5
		N4BP3
		C20orf27
		MSI1
		KIAA0907
		CARD8
		POLDIP2
		RBED1
		DTX3L
		FAM57B
		TMEM132B
		SLC26A2
		CRTC1
		FAM26C
		WHSC1
		MMP24
		GSG1L
		ZNF527
		SRP68
		NKX2-8
		LZTS1
		RAB35
		C16orf5
		MAGEH1
		TRPM4
		C16orf25
		ST7L
		EXDL2
		SPATA13
		PPP1R12B
		TH
		FSCN1
		PLA2G2D
		ADAMTSL3
		ABR
		NANOS2
		USP52
		ITFG2
		FLJ10996
		VEGF
		CNGA3
		PRKACG
		SAV1
		C9orf37
		TSTA3
		MTM1
		SSR3
		TULP1
		AGPAT2
		GALNT10
		MGAT4A
		HEMK2
		CORO6
		NPTXR
		ATP11A
		AMID
		BLCAP
		ZBTB33
		SPTBN2
		RASSF6
		H6PD
		CYP4A11
		LCN6
		KRTAP5-7
		GPR107
		CCDC8
		MTR
		ATG9B
		RASL10B
		FLJ14768
		SRXN1
		AGTRAP
		G6PC
		HPN
		C1QTNF6
		ZNF320
		SGCB
		PTGIR
		MPP2
		SBF2
		TDP1
		CCL22
		CHRND
		TANC2
		TMEM53
		HNF4A
		CSNK1G1
		ITM2C
		ADCY9
		GCAT
		SLC6A6
		C1orf160
		GALE
		HTR7
		NKTR
		C6orf85
		RTN4IP1
		C22orf9
		ACTR8
		NDUFV3
		NFIX
		PISD
		MPL
		PROM2
		IRF5
		LPIN1
		MAPK4
		MYEOV
		CX3CL1
		HS1BP3
		LPIN2
		GPR44
		GMEB2
		LEPRE1
		WDR45L
		LDLRAP1
		DHRS9
		G6PC2
		C3orf52
		ATP6V0D2
		GRM3
		SLC25A38
		FZD4
		PLEKHH2
		STK10
		KIF21B
		FIBCD1
		FLT4
		ACSM2A
		HUNK
		UBTD1
		SLAMF8
		ZNF592
		TMEM104
		FADS1
		CNN1
		PRRT2
		PIM3
		TMEM28
		XRCC3
		LRRC29
		C20orf35
		PER3
		EDA
		TK1
		ZMYND11
		ARHGEF9
		WDR5
		C10orf83
		UNC13A
		ORC1L
		DCP1A
		DKFZP586D0919
		TEF
		VPS33A
		EXOSC6
		ZNF264
		KIAA1328
		KLK5
		GBP4
		FLJ10099
		SCDR10
		PXN
		FAM120C
		PAQR8
		ZFAND5
		HMGN2
		MTMR6
		ZDHHC18
		PCDH17
		CDR2L
		LRRC58
		WISP2
		CISH
		NAB2
		RPP25
		COX19
		LASS1
		HYDIN
		MANBAL
		LRRC2
		GNAZ
		LOC388407
		POMT2
		PERLD1
		VPS13D
		EPHB3
		CDH5
		FLJ45079
		CSRP1
		PAX5
		CACNA1I
		CACNA1C
		MOSPD3
		ERG
		TM4SF20
		CLCC1
		HSPC142
		VPS13B
		PICK1
		DHX35
		FLJ22374
		SLC1A7
		SNCA
		MRPL4
		PRPF19
		BRMS1
		S100PBP
		TMEM139
		KIAA0317
		CP-23
		PPIL2
		CENPN
		SLC29A4
		CD248
		LOC203427
		SERP1
		KCTD7
		LOC375323
		PTPN1
		RND1
		TRIM11
		AKAP2
		MBP
		PCDH1
		SPIRE2
		MLXIPL
		ODF2
		C11orf11
		SLC19A1
		FAM19A5
		ZNF406
		ZNF289
		COL6A1
		NANOS1
		MUC16
		PYY3
		MICAL-L1
		C19orf22
		LRRC27
		SLC2A4RG
		DIAPH1
		FLJ20186
		C8orf73
		ZZEF1
		KIAA1727
		MGC11271
		CXorf1
		PIK3R3
		RICH2
		DULLARD
		GJA7
		FDX1
		GATAD2B
		OTUD5
		CR1
		AGPAT3
		DFFB
		TEAD1
		MOCS1
		ERGIC1
		RHOV
		IL1RAPL1
		AACS
		ST8SIA2
		ACSL6
		C20orf102
		EVC
		FLJ36888
		MFRP
		GRB10
		CA7
		NEURL
		LOC780776
		IL11
		GON4L
		PEX19
		C15orf17
		TRIM25
		MYO10
		MAPKAPK3
		RAB36
		SYT12
		GCN1L1
		CHD3
		MLCK
		SUHW2
		LRG1
		TRPV6
		TREML2
		LOC338328
		FAM102A
		SLC16A2
		LAMC3
		SEMA3G
		ZNRF3
		GPC1
		FJX1
		SURF6
		KIF6
		FARP2
		ANKS6
		PRSS35
		CYP2B6
		PLEKHM1
		MDM4
		IGSF9B
		GPAM
		C1orf93
		SLC6A17
		MSN
		SAP30BP
		ZNF313
		RGAG1
		RASGRP1
		RAC3
		PPM1L
		42621
		DAZAP1
		FNTB
		SLC7A8
		AP2A2
		BCL2L14
		FLJ40244
		HIP1R
		SMG5
		TP53INP1
		MAP1B
		C1orf76
		CSDE1
		CNP
		RANGAP1
		NNAT
		NF2
		CCR7
		KIAA1171
		BCR
		RXRA
		FLJ40142
		SH3PXD2B
		Gcom1
		SMCR8
		ABHD4
		PRDM4
		GLTSCR1
		GAS7
		SLC17A5
		LOC126075
		C4orf19
		CYHR1
		UBL4B
		BCKDK
		KIAA1754
		TBX21
		MYO15A
		KRTAP5-4
		42622
		TMEM16G
		FCRL1
		ASAM
		MCM10
		GPR97
		C6orf195
		BTN1A1
		ST8SIA4
		CENTD1
		LRRC55
		C19orf42
		C22orf25
		CLDN19
		MRPS12
		PML
		CYP20A1
		MANEAL
		PKP3
		DHCR24
		ZNF366
		TMEM105
		CCND1
		PNMA3
		ZNF498
		TRIM56
		PSMF1
		PLXNA3
		PLD2
		MDFI
		PNMA5
		SLC25A25
		SBK1
		SMO
		PDE4A
		NYREN18
		STS
		CYP2W1
		LOC402665
		PITX3
		SAA4
		FLJ31568
		ZDHHC22
		TBC1D13
		MAML1
		C1orf78
		PDCD11
		KLHDC8B
		ADIPOQ
		MGC10992
		FAM22G
		GAMT
		GPR30
		CRTC3
		CKM
		PHF12
		KCTD15
		MRPL30
		C2orf7
		TMPRSS6
		VAMP3
		DPH1
		SNX1
		TM4SF11
		TCF7
		C2orf21
		OTUB1
		BOK
		CTDSP1
		NR2C2
		SLC2A8
		TMEPAI
		BMF
		TRA16
		RER1
		PPM2C
		LOC606495
		CAMK1D
		RGMA
		MGC12981
		TRIB3
		ZNF618
		MALL
		WBSCR17
		LOC92154
		MTHFD2
		JPH4
		EIF2C1
		KCNE4
		SLC25A18
		RHBDF2
		XYLT2
		RAB1B
		B4GALT2
		NHLH1
		FOSL2
		SIX5
		SPTB
		PHF23
		MMP15
		ITGAX
		APBA2BP
		VAMP1
		SLC23A2
		FRMD1
		PAQR7
		BATF2
		C9orf140
		LSS
		FAM69B
		RGS6
		ABCA1
		C17orf55
		KDELR1
		DOC2A
		CNNM4
		SLC2A3
		MGC61598
		CTF1
		MKS1
		GIMAP6
		IL13
		BDH1
		RGS16
		PRPF40B
		NAV3
		GNG7
		SYTL3
		UNC84A
		CLSTN2
		P2RY11
		GOSR1
		SPRY4
		SCARF1
		PRKAG1
		CD83
		FLJ25404
		DND1
		PSD4
		C9orf5
		CLN5
		ITPKB
		ADPRHL2
		CTF8
		ANK1
		CPNE3
		C16orf7
		ZSCAN1
		C9orf69
		RANBP3
		SPATA19
		PCTK3
		PYCRL
		FLJ21865
		FZD9
		SDC1
		GUCY2D
		MMP25
		SAMD11
		GARNL4
		ADAMTSL1
		LOC100101267
		POM121
		WASF2
		MESDC2
